# Supplementary material for: Network-based analysis reveals distinct association patterns in a semantic MEDLINE-based drug-disease-gene network
Source: J Biomed Semantics. 2014 Aug 6;5:33. doi: 10.1186/2041-1480-5-33 (PMC4137727; doi:10.1186/2041-1480-5-33)
Supplement: Additional file 3 — Detailed network information derived from NM 2 (Figure 6). [file 2041-1480-5-33-S3.zip]

Archive with 1 entries (1 files):
- 1203257053909130_add3.cys
